# Supplementary material for: Direct 1,3-butadiene biosynthesis in Escherichia coli via a tailored ferulic acid decarboxylase mutant
Source: Nat Commun. 2021 Apr 13;12:2195. doi: 10.1038/s41467-021-22504-6 (PMC8044207; doi:10.1038/s41467-021-22504-6)
Supplement: Supplementary file 3 — Supplementary Data 1 [file 41467_2021_22504_MOESM3_ESM.xlsx]

## Sheet: Sheet1
Strain or plasmid	Genotype	Source or reference
Strains
NovaBlue	endA1 hsdR17(rK12-mK12+) supE44 thi-I gyrA96 relA1 lac recA1/F’	Novagen
	[proAB+ lacIq ZΔM15::Tn10(Tetr)]; used for gene cloning
C41(DE3)	F – ompT hsdSB (rB- mB-) gal dcm (DE3)	Lucigen
CFB1	C41(DE3) ptsHI::PA1lacO-1-Glk-GalP	This study
CFB2	CFB1DpheDtyrA	This study
CFB01	C41 (DE3) harboring pSAK-aroFfbr-tktA and pSAK-ZYC	This study
CFB02	C41 (DE3) harboring pSAK-aroFfbr-tktA and pSAK-ZYC-UbiX	This study
CFB11	CFB1 harboring pSAK-aroFfbr-tktA and pSAK-ZYC	This study
CFB12	CFB1 harboring pSAK-aroFfbr-tktA and pSAK-ZYC-UbiX	This study
CFB21	CFB2 harboring pSAK-aroFfbr-tktA and pSAK-ZYC	This study
CFB22	CFB2 harboring pSAK-aroFfbr-tktA and pSAK-ZYC-UbiX	This study
CFB210	CFB21 harboring pET22b(+)	This study
CFB211	CFB21 harboring pET-T7-ScFDC_WT	This study
CFB212	CFB21 harboring pET-T7-ScFDC_F397H:I398Q	This study
CFB220	CFB21 harboring pET22b(+)	This study
CFB221	CFB22 harboring pET-T7-ScFDC_WT	This study
CFB222	CFB22 harboring pET-T7-ScFDC_F397H:I398Q	This study
Plasmids
pET22b(+)	ColE1, PT7Ф10pelB, Apr C-His6-"Tag“ lacIq	Novagen
pTrcHis B	Ptrc, pBR322 ori, Ampr	Life Technologies
pZE12MCS	PLlacO-1, colE1 ori, Amr	Expressys
pSAK	PAlacO-1, SC101 ori, Cmr	Noda et al.1
pCOLADuet-1	tandem T7 promoters, colA ori, Kmr	Novagen
pTargetF	sgRNA sequence, pMB1 ori, Spr	Addgene
pZS4Int-laci	lacIq, SC101 ori, Specr	Expressys
pS01	pZA23MCS containing aroZ from Bacillus thuringiensis, aroY from Klebsiella pneumoniae, and catA from Pseudomonas putida DOT-T1E in tandem	Fujiwara et al.3
pZA23-ZYC	pSAK containing aroGfbr with PAlacO1 promoter	Noda et al.3
pCFTdeltain-GG	pCFTdeltain containing Escherichia coli glk and galP downstream of PA1lacO-1	Noda et al.1
pCas	lambda red recombinase, cas9 from Streptococcus pyogenes MGAS5005, Kmr	Addgene
pET-T7-AnFDC	pET22b(+) containing anfdc without pelB	This study
pCOLA-T7-UbiX	pCOLADuet-1 containing ubiX	This study
pET-T7-AnFDC-UbiX	pET-T7-AnFDC containing ubiX downstream of anfdc	This study
pET-T7-ScFDC_WT	pET22b(+) containing scfdc1 without pelB	This study
pET-T7-ScFDC_WT-ScFDC_F397H:I398Q	pET-T7-ScFDC containing scfdc f397h:I398Q downstream of scfdc	This study
pET-T7-ScFDC F397H:I398Q-His_tag	pET-T7-ScFDC F397H:I398Q containing hexa histidine-tag derived from pET22b(+)	This study
pZE12-Ptrc	Ptrc, colE1 ori, Ampr	This study
pZC12Am-Ptrc	Ptrc, colA ori, Ampr	This study
pZC12Sp-Ptrc	Ptrc, ColA ori, Spr	This study
pSAK-aroFfbr	pSAK containing aroFfbr	This study
pSAK-aroFfbr-tktA	pSAK containing aroFfbr and tktA in tandem	This study
pZC12Sp-Ptrc-aroFfbr-tktA	pZC12Sp-Ptrc containing aroFfbr and tktA in tandem	This study
pSAK-ZYC	pSAK containing aroZ from B. thuringiensis, aroY from K. pneumoniae, and catA from P. putida DOT-T1E in tandem	This study
pSAK-ZYC-UbiX	pSAK-ZYC containing ubiX from Escherichia coli downstream of catA	This study
pSAK-Ptrc	Ptrc, SC101 ori, Ampr	This study
pSAK-Ptrc-ScFDC1	pZE12-Ptrc containing scfdc1 from Saccharomyces cerevisiae	This study
pTF-DptsHI::PA1lacO-1_glk_galP	pTargetF containing sgRNA with donor-editing template DNA to replace ptsH and ptsI to PA1lacO-1_glk_galP cassette	This study
pTF-N20DptsHI::PA1lacO-1_glk_galP	pTF-DptsHI::PA1lacO-1_glk_galP with a universal N20 sequence	This study
pTF-DpheADtyrA	pTargetF containing sgRNA with donor-editing template DNA to inactivate pheA and tyrA	This study
pTF-N20DpheADtyrA	pTF-DpheADtyrA with a universal N20 sequence	This study
Reference
1. Noda, S., Shirai, T., Oyama, S. & Kondo, A. Metabolic design of a platform Escherichia coli strain producing various chorismate derivatives. Metab. Eng. 33, 119–129 (2016).
2. Fujiwara, R., Noda, S., Tanaka, T. & Kondo, A. Muconic Acid Production Using Gene-Level Fusion Proteins in Escherichia coli. ACS Synthetic Biology 7, 2698–2705 (2018).
3. Noda, S., Shirai, T., Mori, Y., Oyama, S. & Kondo, A. Engineering a synthetic pathway for maleate in Escherichia coli. Nat. Commun. 8, 1153 (2017).
