# Supplementary material for: Direct 1,3-butadiene biosynthesis in Escherichia coli via a tailored ferulic acid decarboxylase mutant
Source: Nat Commun. 2021 Apr 13;12:2195. doi: 10.1038/s41467-021-22504-6 (PMC8044207; doi:10.1038/s41467-021-22504-6)
Supplement: Supplementary file 4 — Supplementary Data 2 [file 41467_2021_22504_MOESM4_ESM.xlsx]

## Sheet: Sheet1
Oligonucleotide primers	Sequence
trc_fw	5′- CCCTTTCGTCTTCACCCGACATCATAACGGTTCTG -3′
trc_rv	5′- CCGCAGCCGAACGCCTCACCGACAAACAACAGATA -3′
inv_12_prom _fw	5′- GGCGTTCGGCTGCGGCGAGCGGTAT -3′
inv_12_prom _rv	5′- GTGAAGACGAAAGGGCCTCGTGATA -3′
cola_fw	5′- CAAATCCGCCGCCCTTAGGCATGCTAGCGCAGAAA -3′
cola_rv	5′- CAAGCACTAGTCATGCTGAAATCTAGAGTGATGGT -3′
inv_12_ori_fw	5′- CATGACTAGTGCTTGGATTC -3′
inv_12_ori_rv	5'- AGGGCGGCGGATTTGTCCTA -3'
sp_fw	5′- GGCGTATCACGAGGCCCTTTCGTCT -3′
sp_rv	5′- GAACGCTCGGTTGCCGCCGG -3′
inv_12_res_fw	5′- GGCGTATCACGAGGCCCTTTCGTCT -3′
inv_12_res_rv	5′- GAACGCTCGGTTGCCGCCGG -3′
tkta_psti_fw	5'- TTAGATATCGAATTCAAAGAGGAGAAAAAGCTTATGTCCTCACGTAAAGAGCT -3'
tkta_psti_rv	5'- ATGGGATCCCCCGGGCTGCAGTTACAGCAGTTCTTTTGCTTTCG -3'
fa_trc_fw	5′- AAGGAGGAATAAACCATGCAAAAAGACGCGCTGAA -3′
fa_trc_rv	5′- TCTCGAGCTCGGATCTTACAGCAGTTCTTTTGCTT -3′
inv_12_trc_fw	5′- GATCCGAGCTCGAGATCTGC -3′
inv_12_trc_rv	5′- GGTTTATTCCTCCTTATTTA -3′
zyc_fw	5′- GAGGAGAAAGGTACCATGAAATATAGCCTGTGCAC -3′
zyc_rv	5′- GGGCTGCAGGAATTCCTATTAACCTTCTTGCAGTG -3′
inv_laca_fw	5′- GAATTCCTGCAGCCCGGGG -3′
inv_laca_rv	5′- GGTACCTTTCTCCTCTTTA -3′
ubix_smai_fw	5′- GAATTCCTGCAGCCCAAAGAGGAGAAAGGTATGAAACGACTCATTGTAGG -3′
ubix_smai_rv	5′- ACCATGGGATCCCCCTTATGCGCCCTGCCAGCGGG -3′
trc_ps_fw	5'- CCCTTTCGTCTTCACTGTTGACAATTAATCATCCG -3'
trc_ps_rv	5'- AACCCGTACCCTAGGAAGGCCCAGTCTTTCGACTG -3'
cmr_fw	5'- GAGCTCGATATCAAATTACG -3'
cmr_rv	5'- GTGAAGACGAAAGGGCCTCG -3'
sc101_fw	5′- CCTAGGGTACGGGTTTTGCT-3′
sc101_rv	5′- TTTGATATCGAGCTCCGCTTGGACTCCTGTTGATA -3′
scfdc_trc_fw	5'- AAGGAGGAATAAACCATGCGTAAACTGAATCCGGC -3'
scfdc_trc_rv	5'- TCTCGAGCTCGGATCTTATTTATAGCCGTAGCGTT -3'
ptshi_l300_fw	5'- GAGTCGACCTGCAGAATGTTCCAGCAAGAAGTTAC -3'
ptshi_l300_rv	5'- CCCTACCTTACTTGTGACTG -3'
ptshi_r300_fw	5'- ACAAGTAAGGTAGGGAATTGTGAGCGGATAACAAT -3'
ptshi_r300_rv	5'- TTTGCGCAGTGCACGCCTAGGTCTAGGGCGGCGGA -3'
lac_gk_gp_fw	5'- ACAAGTAAGGTAGGGAATTGTGAGCGGATAACAAT -3'
lac_gk_gp_rv	5'- TTTGCGCAGTGCACGCCTAGGTCTAGGGCGGCGGA -3'
inv_ptf_fw	5'- GATCTATTACCCTGTTATCC -3'
inv_ptf_rv	5'- TGCAGGTCGACTCTAGAGAA -3'
inv_n20_ptshi_fw	5'- TGTTAGCGCATACTTCTACCGTTTTAGAGCTAGAAATAGC -3'
inv_n20_ptshi_rv	5'- AAGTATGCGCTAACATAGTATTATACCTAGGACTG -3'
phea_l300_fw	5'- GAGTCGACCTGCAGAATGACATCGGAAAACCCGTT -3'
phea_l300_rv	5'- CCGTCACTGCGTCCGATTAATTTTATTGAGATGTT -3'
tyra_r300_fw	5'- CGGACGCAGTGACGGACAAA -3'
tyra_r300_rw	5'- AGGGTAATAGATCTAATGGTTGCTGAATTGACCGC -3'
inv_n20_phea_tyra_fw	5'- GACCATTGTTTGTTGGTCTCGTTTTAGAGCTAGAAATAGC -3'
inv_n20_phea_tyra_rv	5'- CAACAAACAATGGTCTAGTATTATACCTAGGACTG -3'
anfdc_T7_fw	5'- AGATATACATATGAGCGCACAGCCTGCACATCTGTGTTTTCG -3'
anfdc_T7_rw	5'- CGATATCCATTTAATGATGGTGATGATGATGGCTACCACC -3'
Inv_pet_T7_anfdc_fw	5'- CCATCATTAAATGGATATCGGAATTAATTCGGATCCG -3'
Inv_pet_T7_anfdc_rv	5'- GTGCGCTCATATGTATATCTCCTTCTTAAAGTTAAACAA -3'
ubix_pcola_fw	5'- AGATATACATATGAAACGACTCATTGTAGGCATCAGCGGTG -3'
ubix_pcola_rv	5'- GAGATCTGCCATTTATGCGCCCTGCCAGCGGGCAAAGAG -3'
Inv_pcola_ubix_fw	5'- GGGCGCATAAATGGCAGATCTCAATTGGATATCGGCCGGCC -3'
Inv_pcola_ubix_rv	5'- GTCGTTTCATATGTATATCTCCTTCTTATACTTAACTA -3'
ubix_duet_fw	5'- CCACCACTGATAATACGACTCACTATAGGGGAATTG -3'
Ubix_duet_rv	5'- CAGCCGGATCTTATGCGCCCTGCCAGCGGGCAAAGAGATCTT -3'
Inv_pet_duet_anfdc_fw	5'- GGGCGCATAAGATCCGGCTGCTAACAAAGCCCGAAAGGAAG -3'
Inv_pet_duet_anfdc_rv	5'- AGTCGTATTATCAGTGGTGGTGGTGGTGGTGCTCGAGTGCGG -3'
scfdc_T7_fw	5'- AGATATACATATGCGTAAACTGAATCCGGCACTGGAATTTC -3'
scfdc_T7_rv	5'- CGATATCCATTTATTTATAGCCGTAGCGTTTCCAGTTTTC -3'
Inv_pet_T7_scfdc_fw	5'- CTATAAATAAATGGATATCGGAATTAATTCGGATCCGAATTCG -3'
Inv_pet_T7_scfdc_rv	5'- GTTTACGCATATGTATATCTCCTTCTTAAAGTTAAAC -3'
ScFDC_F397H:I398Q_duet_fw	5'- TCCCGCGAAATAATACGACTCACTATAGGGGAATTG -3'
ScFDC_F397H:I398Q _duet_rv	5'- TTTCTAGAGGTTATTGCTCAGCGGTGGCAGCAGCCAAC -3'
Inv_pet_duet_ScFDC_F397H:I398Q_fw	5'- TGAGCAATAACCTCTAGAAATAATTTTGTTTAACTT -3'
Inv_pet_duet_ScFDC_F397H:I398Q_rv	5'- AGTCGTATTATTTCGCGGGATCGAGATCTCGATCCTCTACGCCGG -3'
ScFDC His-tag_fw	5'- TACGGCTATAAAATGGATATCGGAATTAATTCGGATCCG -3'
ScFDC His-tag_rv	5'- TCCGATATCCATTTTATAGCCGTAGCGTTTCCAGTTTTC -3'
