# Supplementary material for: Direct 1,3-butadiene biosynthesis in Escherichia coli via a tailored ferulic acid decarboxylase mutant
Source: Nat Commun. 2021 Apr 13;12:2195. doi: 10.1038/s41467-021-22504-6 (PMC8044207; doi:10.1038/s41467-021-22504-6)
Supplement: Supplementary file 6 — Supplymentary Data 4 [file 41467_2021_22504_MOESM6_ESM.xlsx]

## Sheet: Sheet1
Sequence of Fdc from S. cerevisiae
ATGCGTAAACTGAATCCGGCACTGGAATTTCGTGATTTTATTCAGGTTCTGAAAGATGAGGATGACCTGATTGAAATCACCGAAGAAATTGATCCGAATCTGGAAGTTGGTGCCATTATGCGTAAAGCATATGAAAGCCATCTGCCTGCACCGCTGTTTAAAAACCTGAAAGGTGCAAGCAAAGACCTGTTTAGCATTCTGGGTTGTCCGGCAGGTCTGCGTAGCAAAGAAAAAGGTGATCATGGTCGTATTGCCCATCATCTGGGTTTAGATCCGAAAACCACCATCAAAGAGATCATCGATTATCTGCTGGAATGCAAAGAGAAAGAACCGCTGCCTCCGATTACCGTTCCGGTTAGCAGCGCACCGTGTAAAACCCATATTCTGAGCGAAGAAAAA…
Underlined sections: Initiation and termination codons
