# Supplementary material for: Direct 1,3-butadiene biosynthesis in Escherichia coli via a tailored ferulic acid decarboxylase mutant
Source: Nat Commun. 2021 Apr 13;12:2195. doi: 10.1038/s41467-021-22504-6 (PMC8044207; doi:10.1038/s41467-021-22504-6)
Supplement: Supplementary file 9 — Source Data [file 41467_2021_22504_MOESM9_ESM.xlsx]

## Sheet: Fig. 2b
		Relative Activity
		sample_1	sample_2	sample_3	Average	STD
	WT AnFDC	1.00591	0.912307	1.08178	1	0.0693147
	I187N	1.85628	2.09546	2.31492	2.08889	0.187298
	I187H	5.86139	7.4528	6.39551	6.5699	0.661289
	T323K	0	0	0	0	0
	I327R	0	0	0	0	0
	I327K	0	0	0	0	0
	I327Q	0	0	0	0	0
	I327N	0	0	0	0	0
	A331R	0	0	0	0	0
	A331T	5.999	4.80809	5.44099	5.41602	0.486511
	A331Q	1.30085	1.10369	1.31758	1.24071	0.0971249
	Y394R	3.8677	4.02901	3.34015	3.74562	0.294177
	Y394K	0.155736	0.183417	0.189392	0.176182	0.0146619
	Y394H	5.75963	6.29952	6.81731	6.29215	0.43183
	Y394Q	2.09526	1.99569	1.85648	1.98247	0.0979285
	Y394N	3.63071	3.01733	3.31127	3.31977	0.250485
	T395R	4.64478	4.20227	3.84181	4.22962	0.328383
	T395K	12.5986	13.2688	13.9867	13.2847	0.566792
	T395H	64.0519	72.1972	66.3593	67.5361	3.42783
	T395Q	108.977	115.871	102.993	109.28	5.26181
	T395N	46.3855	48.9967	51.423	48.9351	2.05702
	F437R	0	0	0	0	0
	F437K	0	0	0	0	0
	F437H	0.104156	0.0973845	0.0959904	0.0991768	0.00356622
	F437Q	0.107939	0.0999734	0.103757	0.10389	0.00325347
	F437N	0.743229	0.844596	0.780868	0.789565	0.0418375

## Sheet: Fig. 3a
		Relative activity
		sample_1	sample_2	sample_3	Average	STD
	WT ScFDC	1	0.95	1.1	1.01667	0.062361
	I398H	26.2	24.4	29.3	26.6333	2.02375
	I189N:I398H	165.5	155	137.2	152.567	11.6808
	F397H:I398H	67.6	72.2	62.1	67.3	4.12876
	I189N:A333T:I398H	133.5	142	153.6	143.033	8.23826
	I189N:F397H:I398H	268.5	262	220.3	250.267	21.3551
	I189N:F397Q:I398H	133.2	130	110.3	124.5	10.1255
	I189N:A333T:F397H:I398H	172.3	190.5	190.4	184.4	8.55609
	I398Q	47.3	48.8	49.2	48.4333	0.817856
	F397H:I398Q	420.3	462.3	443.2	441.933	17.1698
	I189N:F397H:I398Q	380.3	410	440.4	410.233	24.5363
	I189N:A333T:F397H:I398Q	320.3	289.3	315.3	308.3	13.5892
	I189H:F397H:I398Q	420.4	398.4	430.3	416.367	13.3317
	I189H:A333T:F397H:I398Q	365.6	400.3	340.5	368.8	24.5179
	A333T:F397H:I398Q	405.5	392.4	390.5	396.133	6.6685
	I398N	17	18.5	20.3	18.6	1.34907
	I189H:I398N	52.3	44.4	42.5	46.4	4.24343
	F397H:I398N	50.3	49	60.3	53.2	5.04843
	I189N:F397H:I398N	70.3	65.6	77.3	71.0667	4.80717
	I189N:F397H:I398N	65.3	58.2	58.9	60.8	3.19479
	I189H:A333T:I398N	64.5	61.1	59	61.5333	2.26618

## Sheet: Fig. 3c
		Relative activity [%]
	pH [-]	sample_1	sample_2	sample_3	Average	STD
	5.5	102.1	92.4	93.4	95.9667	4.35609
	6	106.6	97.3	96.2	100.033	4.665
	6.5	43.6	48.7	46.6	46.3	2.09284
	7	12.4	15.4	18.9	15.5667	2.65623
	7.5	3.5	7.34	11	7.28	3.06216

## Sheet: Fig. 3d
	Aerobic condition	Relative activity [%]
	Time [min]	sample_1	sample_2	sample_3	Average	STD
	0	105	102	93	100	5.09902
	10	90.1	87.4	80.2	85.9	4.17852
	20	74.2	68	62.8	68.3333	4.66
	30	52	45	55	50.6667	4.18994
	45	37	46.8	40	41.2667	4.09986
	60	34	31.3	25.4	30.2333	3.59104
	120	16.7	14.2	22.2	17.7	3.34166
	180	12.2	8	10	10.0667	1.71529
	Anaerobic condition	Relative activity [%]
	Time [min]	sample_1	sample_2	sample_3	Average	STD
	0	105	102	93	100	5.09902
	10	98.5	101.5	94.3	98.1	2.95296
	20	97.6	94.2	92.2	94.6667	2.2291
	30	93.1	94.3	97.2	94.8667	1.72111
	45	96.5	90.1	88.2	91.6	3.55059
	60	95.4	87.5	91.5	91.4667	3.22525
	120	84.5	86.4	79.2	83.3667	3.04667
	180	78.9	83.4	76.5	79.6	2.86007

## Sheet: Fig. 4
	CFB01	OD [-]				CFB11	OD [-]				CFB21	OD [-]
	Time [h]	0	24	48		Time [h]	0	24	48		Time [h]	0	24	48
	sample_1	0	14.69	16.35		sample_1	0	16.26	21.34		sample_1	0	14.94	20.34
	sample_2	0	13.5	14.42		sample_2	0	16.04	19.73		sample_2	0	15.35	20.19
	sample_3	0	13.87	15.27		sample_3	0	15.75	20.3		sample_3	0	16.36	20.03
	Average	0	14.02	15.3467		Average	0	16.0167	20.4567		Average	0	15.55	20.1867
	STD	0	0.497259	0.789782		STD	0	0.208859	0.66655		STD	0	0.596713	0.126579
	CFB01	glucose [g/L]				CFB11	glucose [g/L]				CFB21	glucose [g/L]
	Time [h]	0	24	48		Time [h]	0	24	48		Time [h]	0	24	48
	sample_1	40	27.7651	22.6274		sample_1	40.55	26.5974	16.7892		sample_1	40	29.1663	17.2562
	sample_2	40.55	26.831	21.4598		sample_2	40	25.4298	18.6574		sample_2	41	30.5675	17.0227
	sample_3	40.1	24.0286	25.6633		sample_3	40.2	25.6633	17.0227		sample_3	40.5	25.8968	16.0886
	Average	40.2167	26.2082	23.2502		Average	40.25	25.8968	17.4898		Average	40.5	28.5435	16.7892
	STD	0.239212	1.5877	1.77169		STD	0.227303	0.504483	0.83114		STD	0.408248	1.95695	0.504483
	CFB01	ccMA [g/L]				CFB01	ccMA [g/L]				CFB21	ccMA [g/L]
	Time [h]	0	24	48		Time [h]	0	24	48		Time [h]	0	24	48
	sample_1	0	0.56	0.56		sample_1	0	1.5	2.3		sample_1	0	1.7	2.6
	sample_2	0	0.49	0.49		sample_2	0	1.75	2.1		sample_2	0	1.8	2.55
	sample_3	0	0.58	0.58		sample_3	0	1.45	2.1		sample_3	0	1.85	2.4
	Average	0	0.543333	0.543333		Average	0	1.56667	2.16667		Average	0	1.78333	2.51667
	STD	0	0.0385861	0.0385861		STD	0	0.131233	0.0942809		STD	0	0.062361	0.0849837

## Sheet: Fig. 5
	CFB210	ccMA [g/L]				CFB211	ccMA [g/L]				CFB212	ccMA [g/L]
	Time [h]	0	24	48		Time [h]	0	24	48		Time [h]	0	24	48
	sample_1	0	3.68128	2.68		sample_1	0	2.81	2.59		sample_1	0	0.694288	2.4
	sample_2	0	3.55185	2.75		sample_2	0	3.09	2.62		sample_2	0	0.585353	2.31
	sample_3	0	3.45509	2.62		sample_3	0	3.27	2.61		sample_3	0	0.447097	2.3
	Average	0	3.56274	2.68333		Average	0	3.05667	2.60667		Average	0	0.57558	2.33667
	STD	0	0.09266	0.0531246		STD	0	0.189268	0.0124722		STD	0	0.101152	0.0449691
	CFB210	PA [g/L]				CFB211	PA [g/L]				CFB212	PA [g/L]
	Time [h]	0	24	48		Time [h]	0	24	48		Time [h]	0	24	48
	sample_1	0	0	0		sample_1	0	0	0		sample_1	0	0.3	0.16
	sample_2	0	0	0		sample_2	0	0	0		sample_2	0	0.3	0.22
	sample_3	0	0	0		sample_3	0	0	0		sample_3	0	0	0.19
	Average	0	0	0		Average	0	0	0		Average	0	0.2	0.19
	STD	0	0	0		STD	0	0	0		STD	0	0.141421	0.0244949
	CFB210	1,3-butadiene [mg/L]				CFB211	1,3-butadiene [mg/L]				CFB212	1,3-butadiene [mg/L]
	Time [h]	0	24	48		Time [h]	0	24	48		Time [h]	0	24	48
	sample_1	0	0	0		sample_1	0	0	0		sample_1	0	0	0
	sample_2	0	0	0		sample_2	0	0	0		sample_2	0	0	0
	sample_3	0	0	0		sample_3	0	0	0		sample_3	0	0	0
	Average	0	0	0		Average	0	0	0		Average	0	0	0
	STD	0	0	0		STD	0	0	0		STD	0	0	0
	CFB220	ccMA [g/L]				CFB221	ccMA [g/L]				CFB222	ccMA [g/L]
	Time [h]	0	24	48		Time [h]	0	24	48		Time [h]	0	24	48
	sample_1	0	3.34	2.4		sample_1	0	3.1	2.3		sample_1	0	2.4	1.3
	sample_2	0	3.21	2.44		sample_2	0	3.21	2.35		sample_2	0	2.7	1.23
	sample_3	0	3.2	2.4		sample_3	0	3	2.3		sample_3	0	2.5	1.3
	Average	0	3.25	2.41333		Average	0	3.10333	2.31667		Average	0	2.53333	1.27667
	STD	0	0.0637704	0.0188562		STD	0	0.0857645	0.0235702		STD	0	0.124722	0.0329983
	CFB220	PA [g/L]				CFB221	PA [g/L]				CFB222	PA [g/L]
	Time [h]	0	24	48		Time [h]	0	24	48		Time [h]	0	24	48
	sample_1	0	0	0		sample_1	0	0.1	0.06		sample_1	0	0.588898	1.13
	sample_2	0	0	0		sample_2	0	0.01	0.07		sample_2	0	0.739927	1
	sample_3	0	0	0		sample_3	0	0.05	0.09		sample_3	0	0.880303	1.05
	Average	0	0	0		Average	0	0.0533333	0.0733333		Average	0	0.736376	1.06
	STD	0	0	0		STD	0	0.0368179	0.0124722		STD	0	0.118992	0.0535413
	CFB220	1,3-butadiene [mg/L]				CFB221	1,3-butadiene [mg/L]				CFB222	1,3-butadiene [mg/L]
	Time [h]	0	24	48		Time [h]	0	24	48		Time [h]	0	24	48
	sample_1	0	0	0		sample_1	0	0	0.6		sample_1	0	0	39.7117
	sample_2	0	0	0		sample_2	0	0	0.4		sample_2	0	0	45.3772
	sample_3	0	0	0		sample_3	0	0	0.6		sample_3	0	0	39.1133
	Average	0	0	0		Average	0	0	0.533333		Average	0	0	41.4008
	STD	0	0	0		STD	0	0	0.0942809		STD	0	0	2.82239

## Sheet: Fig. 6
		1:5	OD [-]			Glucose [g/L]			ccMA [g/L]			PA [g/L]			1,3-butadiene [mg/L]
		Time [h]	0	24	48	0	24	48	0	24	48	0	24	48	0	24	48
		sample_1	0	5.78	5.71	41	35	35	0	0.037	0.04	0	0.0573764	0.0440789	0	11.5856	15.1641
		sample_2	0	6.2	5.69	41.5	38	37	0	0.0430955	0.04	0	0.0533402	0.0447263	0	11.8321	16.3715
		sample_3	0	5.58	5.56	40	37	36	0	0.0404554	0.0381114	0	0.0516533	0.0430882	0	10.2198	16.7538
		Average	0	5.85333	5.65333	40.8333	36.6667	36	0	0.0401836	0.0393705	0	0.0541233	0.0439645	0	11.2125	16.0965
		STD	0	0.258371	0.0664998	0.62361	1.24722	0.816497	0	0.00249589	0.000890278	0	0.00240121	0.000673651	0	0.709113	0.677538
		1:10	OD [-]			Glucose [g/L]			ccMA [g/L]			PA [g/L]			1,3-butadiene [mg/L]
		Time [h]	0	24	48	0	24	48	0	24	48	0	24	48	0	24	48
		sample_1	0	11.21	12.56	41	31	30	0	0.235075	0.0303831	0	0.100665	0.236038	0	31.9483	53.0472
		sample_2	0	10.53	10.66	40	30	29	0	0.276545	0.05	0	0.114191	0.183871	0	30.9223	54.2386
		sample_3	0	12.35	11.72	41.2	33	32	0	0.220141	0.0708867	0	0.105826	0.180893	0	32.8136	50.5858
		Average	0	11.3633	11.6467	40.7333	31.3333	30.3333	0	0.24392	0.0504233	0	0.106894	0.200267	0	31.8947	52.6239
		STD	0	0.750881	0.777403	0.524934	1.24722	1.24722	0	0.0238612	0.0165383	0	0.0055732	0.0253226	0	0.773046	1.52098
		1:20	OD [-]			Glucose [g/L]			ccMA [g/L]			PA [g/L]			1,3-butadiene [mg/L]
		Time [h]	0	24	48	0	24	48	0	24	48	0	24	48	0	24	48
		sample_1	0	19.76	20.53	41	24.0134	22.3356	0	0.437049	0.0661454	0	0.447372	0.33327	0	69.2792	120.98
		sample_2	0	19.18	20.15	41.1	25.0872	22.8725	0	0.44572	0.0481015	0	0.396438	0.342898	0	70.8101	123.935
		sample_3	0	19.69	20.65	40	19.9866	20.7248	0	0.498359	0.0425676	0	0.384685	0.362349	0	68.7499	124.902
		Average	0	19.5433	20.4433	40.7	23.0291	21.9776	0	0.460376	0.0522715	0	0.409498	0.346172	0	69.6131	123.272
		STD	0	0.2585	0.213125	0.496655	2.19559	0.912576	0	0.0270901	0.0100671	0	0.027207	0.0120949	0	0.873594	1.66834

## Sheet: Fig. 7
					OD [-]								ccMA [g/L]								1,3-butadiene [g/L]
				Time [h]	sample_1	sample_2	sample_3	Average	STD			Time [h]	sample_1	sample_2	sample_3	Average	STD			Time [h]	sample_1	sample_2	sample_3	Average	STD
				0	0.025	0.024	0.025	0.0246667	0.000471405			0	0	0	0	0	0			0	0	0	0	0	0
				14	16.3	17.2	15.2	16.2333	0.817856			14	0.64	0.7	0.63	0.656667	0.0309121			14	0.012	0.012	0.011	0.0116667	0.000471405
				18	21.3	22.1	20.1	21.1667	0.821922			18	1.08	1.15	1.03	1.08667	0.0492161			18	0.025	0.026	0.025	0.0253333	0.000471405
				24	26.3	28.1	24.2	26.2	1.59374			24	1.85	2.05	1.82	1.90667	0.102089			24	0.075	0.085	0.074	0.078	0.00496655
				28	26.6	29.2	25.1	26.9667	1.69378			28	2.12	2.42	2.08	2.20667	0.151731			28	0.173	0.195	0.17	0.179333	0.0111455
				36	27.9	29	27.2	28.0333	0.74087			36	1.31	1.62	1.36	1.43	0.135892			36	0.322	0.36	0.321	0.334333	0.0181537
				42	28	24.3	27.5	26.6	1.63911			42	1.21	1.42	1.15	1.26	0.115758			42	0.453	0.572	0.442	0.489	0.0588614
				48	27.2	23.8	26.6	25.8667	1.48174			48	1.05	1.24	0.98	1.09	0.109848			48	0.582	0.751	0.562	0.631667	0.0847755
				60	26.9	23.5	26.1	25.5	1.45144			60	0.9	1.15	0.83	0.96	0.137356			60	0.772	0.944	0.751	0.822333	0.0864574
				72	26.6	22.2	25.2	24.6667	1.83545			72	0.73	1	0.67	0.8	0.143527			72	0.882	1.03	0.806	0.906	0.093009
				84	25.3	21.2	24	23.5	1.71075			84	0.68	0.92	0.61	0.736667	0.132749			84	0.89	1.033	0.806	0.909667	0.09371
				96	24.8	20.5	23	22.7667	1.7632			96	0.71	0.92	0.6	0.743333	0.132749			96	0.901	1.044	0.816	0.920333	0.0940792
					glucose [g/L]								PA [g/L]
				Time [h]	sample_1	sample_2	sample_3	Average	STD			Time [h]	sample_1	sample_2	sample_3	Average	STD
				0	80.3	80.2	81	80.5	0.355903			0	0	0	0	0	0
				14	60.2	58.1	63.2	60.5	2.09284			14	0.032	0.03	0.028	0.03	0.00163299
				18	45.3	42.1	48.2	45.2	2.49132			18	0.068	0.074	0.074	0.072	0.00282843
				24	39.3	36	42.6	39.3	2.69444			24	0.21	0.23	0.21	0.216667	0.00942809
				28	30	27.5	33.2	30.2333	2.33286			28	0.47	0.55	0.47	0.496667	0.0377124
				36	15	13.2	17.2	15.1333	1.63571			36	1.57	1.85	1.55	1.65667	0.136951
				42	13.5	11.1	13.4	12.6667	1.10855			42	1.67	1.98	1.69	1.78	0.141657
				48	12.8	10.4	12.6	11.9333	1.0873			48	1.61	1.87	1.57	1.68333	0.133
				60	3.02	2.42	2.75	2.73	0.245357			60	1.33	1.63	1.3	1.42	0.148997
				72	0	0	0	0	0			72	1.21	1.52	1.18	1.30333	0.153695
				84	0	0	0	0	0			84	1.09	1.45	1.04	1.19333	0.182635
				96	0	0	0	0	0			96	1.04	1.42	1.04	1.16667	0.179134

## Sheet: Fig. 8
		OD [-]							ccMA [g/L]							1,3-butadiene [g/L]
	Time [h]	sample_1	sample_2	sample_3	Average	STD		Time [h]	sample_1	sample_2	sample_3	Average	STD		Time [h]	sample_1	sample_2	sample_3	Average	STD
	0	0.025	0.025	0.025	0.025	3.46945e-18		0	0	0	0	0	0		0	0	0	0	0	0
	12	14.43	14.12	12.96	13.8367	0.632684		12	0.97	0.97	0.9	0.946667	0.0329983		12	0.0189	0.018	0.0171	0.018	0.000734847
	18	19.61	19.47	16.85	18.6433	1.26937		18	1.97	1.87	1.76	1.86667	0.0857645		18	0.04275	0.0414	0.0432	0.04245	0.000764853
	24	27.37	26.82	26.1	26.7633	0.520021		24	2.84	2.94	2.75	2.84333	0.077603		24	0.1062	0.10305	0.1062	0.10515	0.00148492
	36	32.85	33.6	35.21	33.8867	0.984559		36	4.2	3.99	3.57	3.92	0.261916		36	0.4527	0.44055	0.4707	0.45465	0.0123857
	48	32.63	32.85	39.57	35.0167	3.22095		48	2.55	2.75	3.69	2.99667	0.497013		48	0.9171	0.90855	0.9936	0.93975	0.0382374
	60	30	32	38.53	33.51	3.64237		60	2.3	2.4	2.82	2.50667	0.22529		60	1.3014	1.30455	1.458	1.35465	0.0730908
	72	29.59	30.32	38.6	32.8367	4.08617		72	1.7	1.82	1.94	1.82	0.0979796		72	1.6047	1.61055	1.8621	1.69245	0.119984
	96	29.53	28.81	38	32.1133	4.17287		96	1.3	1.35	1.45	1.36667	0.062361		96	2.0007	2.01555	2.3625	2.12625	0.167164
		glucose [g/L]							PA [g/L]
	Time [h]	sample_1	sample_2	sample_3	Average	STD		Time [h]	sample_1	sample_2	sample_3	Average	STD
	0	51.5	51	50.2	50.9	0.535413		0	0.0183626	0.0183626	0.0184906	0.0184052	6.03618e-05
	12	32.2	29.3	30.1	30.5333	1.22293		12	0.0510617	0.0510617	0.044471	0.0488648	0.00310685
	18	17.2	18.8	17.9	17.9667	0.654896		18	0.118175	0.118175	0.0715335	0.102628	0.0219869
	24	6.2	7.2	5.1	6.16667	0.857645		24	0.271994	0.271994	0.400572	0.314853	0.0606121
	36	0	0	0	0	0		36	1.91809	1.91809	1	1.61206	0.432792
	48	0	0	0	0	0		48	2.35686	2.35686	1.52399	2.07924	0.39262
	60	0	0	0	0	0		60	3.4	3.1	2.4	2.96667	0.418994
	72	0	0	0	0	0		72	3.4	2.8	2.1	2.76667	0.531246
	96	0	0	0	0	0		96	2.8	2.4	1.8	2.33333	0.410961

## Sheet: Supplementary Fig. 3
			1,3-butadiene [mM]
		ccMA [mM]	sample_1	sample_2	sample_3	Average	STD
	AnFDC Y394H:T395Q	0.05	0.017	0.021	0.021	0.0196667	0.00188562
		0.1	0.045	0.05	0.052	0.049	0.00294392
		0.25	0.121	0.112	0.102	0.111667	0.0077603
		0.5	0.202	0.212	0.232	0.215333	0.0124722
		1	0.42	0.369	0.382	0.390333	0.0216384
		2.5	0.617	0.721	0.671	0.669667	0.0424683
		5	0.842	0.921	0.992	0.918333	0.0612663
	ScFDC F397H:I398Q	0.05	0.032	0.031	0.029	0.0306667	0.00124722
		0.1	0.061	0.059	0.055	0.0583333	0.00249444
		0.25	0.144	0.155	0.151	0.15	0.00454606
		0.5	0.287	0.3	0.265	0.284	0.0144453
		1	0.576	0.592	0.512	0.56	0.034564
		2.5	1.011	0.832	0.912	0.918333	0.0732135
		5	1.343	1.652	1.454	1.483	0.127805

[truncated: 12 more sheets: Supplementary Fig. 4, Supplementary Fig. 5, Supplementary Fig. 6, Supplementary Fig. 7, Supplementary Fig. 8, Supplementary Fig. 10, Supplementary Fig. 11abc, Supplementary Fig. 11def, Supplementary Fig. 11ghi, Supplementary Fig. 12, Supplementary Table 2, Supplementary Table 3]
